# Supplementary material for: Secretome of brain microvascular endothelial cells promotes endothelial barrier tightness and protects against hypoxia-induced vascular leakage
Source: Mol Med. 2024 Aug 26;30:132. doi: 10.1186/s10020-024-00897-6 (PMC11348522; doi:10.1186/s10020-024-00897-6)
Supplement: Supplementary file 17 — Supplementary Material 17. [file 10020_2024_897_MOESM17_ESM.xlsx]

## Sheet:  Pathways in scCM
SERINE GLYCINE BIOSYNTHESIS
Reference	scHSP	Expected	Fold enrichment	Mapped ID	Gene name/symbol	Protein class
6	4	0.31	12.89	PSAT1	Phosphoserine aminotransferase	transaminase(PC00216)
				SHMT2	Serine hydroxymethyltransferase, mitochondrial	methyltransferase(PC00155)
				PSPH	Phosphoserine phosphatase	phosphatase(PC00181)
				PHGDH	D-3-phosphoglycerate dehydrogenase	dehydrogenase(PC00092)
PENTOSE PHOSPHATE PATHWAY
Reference	scHSP	Expected	Fold enrichment	Mapped ID	Gene name/symbol	Protein class
9	6	0.41	12.89	RPIA	Ribose-5-phosphate isomerase	isomerase(PC00135)
				HK1	Hexokinase-1	kinase(PC00137)
				GPI	Glucose-6-phosphate isomerase	isomerase(PC00135)
				TALDO1	Transaldolase	aldolase(PC00044)
				TKT	Transketolase	transketolase(PC00221)
				PGD	6-phosphogluconate dehydrogenase, decarboxylating	dehydrogenase(PC00092)
GLYCOLYSIS
Reference	scHSP	Expected	Fold enrichment	Mapped ID	Gene name/symbol	Protein class
20	12	1.03	11.6	TPI1	Triosephosphate isomerase	isomerase(PC00135)
				GAPDH	Glyceraldehyde-3-phosphate dehydrogenase	dehydrogenase(PC00092)
				HK1	Hexokinase-1	kinase(PC00137)
				GPI	Glucose-6-phosphate isomerase	isomerase(PC00135)
				PGAM1	Phosphoglycerate mutase 1	mutase(PC00160)
				ENO1	Alpha-enolase	lyase(PC00144)
				PFKM	ATP-dependent 6-phosphofructokinase, muscle type	carbohydrate kinase(PC00065)
				ALDOA	Fructose-bisphosphate aldolase A	aldolase(PC00044)
				ENO2	Gamma-enolase	lyase(PC00144)
				PKM	Pyruvate kinase PKM	kinase(PC00137)
				ALDOC	Fructose-bisphosphate aldolase C	aldolase(PC00044)
				PGK1	Phosphoglycerate kinase 1	carbohydrate kinase(PC00065)
DE NOVO PURINE BIOSYNTHESIS
Reference	scHSP	Expected	Fold enrichment	Mapped ID	Gene name/symbol	Protein class
30	15	1.55	9.67	PPAT	Amidophosphoribosyltransferase	transferase(PC00220)
				NME1	Nucleoside diphosphate kinase A	kinase(PC00137)
				AK3	GTP:AMP phosphotransferase AK3, mitochondrial	nucleotide kinase(PC00172)
				AK3	Adenylate kinase 4, mitochondrial	nucleotide kinase(PC00172)
				IMPDH2	Inosine-5'-monophosphate dehydrogenase 2	dehydrogenase(PC00092)
				AK2	Adenylate kinase 2, mitochondrial	nucleotide kinase(PC00172)
				GART	Trifunctional purine biosynthetic protein adenosine-3
				NME2	Nucleoside diphosphate kinase B	kinase(PC00137)
				ADSL	Adenylosuccinate lyase	lyase(PC00144)
				RRM1	Ribonucleoside-diphosphate reductase large subunit	reductase(PC00198)
				AK1	Adenylate kinase isoenzyme 1	nucleotide kinase(PC00172)
				ATIC	Bifunctional purine biosynthesis protein
				GMPS	GMP synthase [glutamine-hydrolyzing]	ligase(PC00142)
				PFAS	Phosphoribosylformylglycinamidine synthase
				CMPK1	UMP-CMP kinase	nucleotide kinase(PC00172)
PYRUVATE METABOLISM
Reference	scHSP	Expected	Fold enrichment	Mapped ID	Gene name/symbol	Protein class
11	5	0.57	8.79	ACLY	ATP-citrate synthase	transferase(PC00220)
				CS	Citrate synthase, mitochondrial	transferase(PC00220)
				ME1	NADP-dependent malic enzyme	oxidoreductase(PC00176)
				PKM	Pyruvate kinase PKM	kinase(PC00137)
				MDH2	Malate dehydrogenase, mitochondrial	dehydrogenase(PC00092)
CELL CYCLE
Reference	scHSP	Expected	Fold enrichment	Mapped ID	Gene name/symbol	Protein class
22	8	1.14	7.03	PSMD12	26S proteasome non-ATPase regulatory subunit 12	protease(PC00190)
				PSMD14	26S proteasome non-ATPase regulatory subunit 14	translation initiation factor(PC00224)
				PSMD4	26S proteasome non-ATPase regulatory subunit 4	protease(PC00190)
				PSME2	Proteasome activator complex subunit 2
				PSMD3	26S proteasome non-ATPase regulatory subunit 3	protease(PC00190)
				RPA3	Replication protein A 14 kDa subunit
				PSMD11	26S proteasome non-ATPase regulatory subunit 11
				PSME3	Proteasome activator complex subunit 3
DE NOVO PYRIMIDINE DEOXYRIBONUCLEOTIDE BIOSYNTHESIS
Reference	scHSP	Expected	Fold enrichment	Mapped ID	Gene name/symbol	Protein class
15	5	.78	6.45	NME1	Nucleoside diphosphate kinase A	kinase(PC00137)
				NME2	Nucleoside diphosphate kinase B	kinase(PC00137)
				RRM1	Ribonucleoside-diphosphate reductase large subunit	reductase(PC00198)
				DTYMK	Thymidylate kinase	nucleotide kinase(PC00172)
				DUT	Deoxyuridine 5'-triphosphate nucleotidohydrolase, mitochondrial	phosphatase(PC00181)
CYTOSKELETAL REGULATION BY RHO GTPASE
Reference	scHSP	Expected	Fold enrichment	Mapped ID	Gene name/symbol	Protein class
82	27	4.24	6.37	ARPC5	Actin-related protein 2/3 complex subunit 5	actin or actin-binding cytoskeletal protein(PC00041)
				TUBB	Tubulin beta chain	tubulin(PC00228)
				CFL1	Cofilin-1	non-motor actin binding protein(PC00165)
				RAC3	Ras-related C3 botulinum toxin substrate 3	small GTPase(PC00208)
				PFN1	Profilin-1	non-motor actin binding protein(PC00165)
				TUBB2B	Tubulin beta-2B chain	tubulin(PC00228)
				CFL2	Cofilin-2	non-motor actin binding protein(PC00165)
				ACTB	Actin, cytoplasmic 1	actin and actin related protein(PC00039)
				TUBB2A	Tubulin beta-2A chain	tubulin(PC00228)
				VASP	Vasodilator-stimulated phosphoprotein	scaffold/adaptor protein(PC00226)
				TUBB4B	Tubulin beta-4B chain	tubulin(PC00228)
				RHOC	Rho-related GTP-binding protein	small GTPase(PC00208)
				MYH9	Myosin-9
				ACTG2	Actin, gamma-enteric smooth muscle	actin and actin related protein(PC00039)
				ACTA1	Actin, alpha skeletal muscle	actin and actin related protein(PC00039)
				ARPC1B	Actin-related protein 2/3 complex subunit 1B	actin or actin-binding cytoskeletal protein(PC00041)
				ARPC2	Actin-related protein 2/3 complex subunit 2
				ARPC1A	Actin-related protein 2/3 complex subunit 1A	actin or actin-binding cytoskeletal protein(PC00041)
				ACTG1	Actin, cytoplasmic 2	actin and actin related protein(PC00039)
				ACTC1	Actin, alpha cardiac muscle 1	actin and actin related protein(PC00039)
				RAC1	Ras-related C3 botulinum toxin substrate 1	small GTPase(PC00208)
				TUBB6	Tubulin beta-6 chain	tubulin(PC00228)
				PFN2	Profilin-2	non-motor actin binding protein(PC00165)
				PAK2	Serine/threonine-protein kinase PAK 2	non-receptor serine/threonine protein kinase(PC00167)
				STMN1	Stathmin
				TUBB3	Tubulin beta-3 chain	tubulin(PC00228)
				ACTA2	Actin, aortic smooth muscle	actin and actin related protein(PC00039)
PARKINSON DISEASE
Reference (homo sapiens)	scHSP	Expected	Fold enrichment	Mapped ID	Gene name/symbol	Protein class
97	29	5.02	5.78	HSPA8	Heat shock cognate 71 kDa protein
				PSMA7	Proteasome subunit alpha type-7	protease(PC00190)
				SNCA	Alpha-synuclein	membrane trafficking regulatory protein(PC00151)
				HSPA1A	Heat shock 70 kDa protein 1A
				HSPA5	Endoplasmic reticulum chaperone BiP
				SFN	14-3-3 protein sigma	scaffold/adaptor protein(PC00226)
				YWHAG	14-3-3 protein gamma	scaffold/adaptor protein(PC00226)
				PSMA1	Proteasome subunit alpha type-1	protease(PC00190)
				YWHAE	14-3-3 protein epsilon	scaffold/adaptor protein(PC00226)
				PSMB3	Proteasome subunit beta type-3	protease(PC00190)
				YWHAB	14-3-3 protein beta/alpha	scaffold/adaptor protein(PC00226)
				MAPK1	Mitogen-activated protein kinase 1	non-receptor serine/threonine protein kinase(PC00167)
				UBE2L3	Ubiquitin-conjugating enzyme E2 L3	ubiquitin-protein ligase(PC00234)
				HSPA1B	Heat shock 70 kDa protein 1B
				HSPA13	Heat shock 70 kDa protein 13
				PSMB7	Proteasome subunit beta type-7	protease(PC00190)
				PSMB1	Proteasome subunit beta type-1	protease(PC00190)
				PSMA6	Proteasome subunit alpha type-6	protease(PC00190)
				UCHL1	Ubiquitin carboxyl-terminal hydrolase isozyme L1	cysteine protease(PC00081)
				HSPA2	Heat shock-related 70 kDa protein 2
				PSMA2	Proteasome subunit alpha type-2	protease(PC00190)
				YWHAZ	14-3-3 protein zeta/delta	scaffold/adaptor protein(PC00226)
				HSPA9	Stress-70 protein, mitochondrial
				PSMA5	Proteasome subunit alpha type-5	protease(PC00190)
				PSMB4	Proteasome subunit beta type-4	protease(PC00190)
				YWHAH	14-3-3 protein eta	scaffold/adaptor protein(PC00226)
				YWHAQ	14-3-3 protein theta	scaffold/adaptor protein(PC00226)
				PSMA3	Proteasome subunit alpha type-3	protease(PC00190)
				PSMA4	Proteasome subunit alpha type-4	protease(PC00190)
UBIQUITIN PROTEASOME PATHWAY
Reference	scHSP	Expected	Fold enrichment	Mapped ID	Gene name/symbol	Protein class
61	18	3.15	5.71	PSMD12	26S proteasome non-ATPase regulatory subunit 12	protease(PC00190)
				PSMD14	26S proteasome non-ATPase regulatory subunit 14	translation initiation factor(PC00224)
				UBE2V2	Ubiquitin-conjugating enzyme E2 variant 2	ubiquitin-protein ligase(PC00234)
				UBA2	SUMO-activating enzyme subunit 2	ubiquitin-protein ligase(PC00234)
				PSMD4	26S proteasome non-ATPase regulatory subunit 4	protease(PC00190)
				PSMD3	26S proteasome non-ATPase regulatory subunit 3	protease(PC00190)
				PSMC2	26S proteasome regulatory subunit 7	protease(PC00190)
				PSMC5	26S proteasome regulatory subunit 8	protease(PC00190)
				UCHL5	Ubiquitin carboxyl-terminal hydrolase isozyme L5	cysteine protease(PC00081)
				PSMD9	26S proteasome non-ATPase regulatory subunit 9	protease(PC00190)
				UBA1	Ubiquitin-like modifier-activating enzyme 1	ubiquitin-protein ligase(PC00234)
				UBE2L3	Ubiquitin-conjugating enzyme E2 L3	ubiquitin-protein ligase(PC00234)
				UBE2K	Ubiquitin-conjugating enzyme E2 K	ubiquitin-protein ligase(PC00234)
				PSMD2	26S proteasome non-ATPase regulatory subunit 2	protease(PC00190)
				PSMD1	26S proteasome non-ATPase regulatory subunit 1	protease(PC00190)
				PSMD11	26S proteasome non-ATPase regulatory subunit 11
				PSMC4	26S proteasome regulatory subunit 6B	protease(PC00190)
				SAE1	SUMO-activating enzyme subunit 1	ubiquitin-protein ligase(PC00234)
BLOOD COAGULATION
Reference	scHSP	Expected	Fold enrichment	Mapped ID	Gene name/symbol	Protein class
48	11	2.48	4.43	PLG	Plasminogen	serine protease(PC00203)
				PROCR	Endothelial protein C receptor	protein-binding activity modulator(PC00095)
				SERPINA1	Alpha-1-antitrypsin	protease inhibitor(PC00191)
				SERPINE1	Plasminogen activator inhibitor 1	protease inhibitor(PC00191)
				APP	Amyloid-beta precursor protein	protease inhibitor(PC00191)
				TFPI	Tissue factor pathway inhibitor	protease inhibitor(PC00191)
				SERPINF2	Alpha-2-antiplasmin	protease inhibitor(PC00191)
				SERPINC1	Antithrombin-III	protease inhibitor(PC00191)
				PLAU	Urokinase-type plasminogen activator	serine protease(PC00203)
				A2M	Alpha-2-macroglobulin	protease inhibitor(PC00191)
				F2	Prothrombin	serine protease(PC00203)
HUNTINGTON DISEASE
Reference	scHSP	Expected	Fold enrichment	Mapped ID	Gene name/symbol	Protein class
148	33	7.65	4.31	ARPC5	Actin-related protein 2/3 complex subunit 5	actin or actin-binding cytoskeletal protein(PC00041)
				DYNC1H1	Cytoplasmic dynein 1 heavy chain 1	microtubule binding motor protein(PC00156)
				TUBB	Tubulin beta chain	tubulin(PC00228)
				AP2A1	AP-2 complex subunit alpha-1	membrane traffic protein(PC00150)
				ACTR2	Actin-related protein 2	actin and actin related protein(PC00039)
				CAPNS1	Calpain small subunit 1
				GAPDH	Glyceraldehyde-3-phosphate dehydrogenase	dehydrogenase(PC00092)
				CAPN2	Calpain-2 catalytic subunit	cysteine protease(PC00081)
				VAT1	Synaptic vesicle membrane protein VAT-1 homolog
				AP2A2	AP-2 complex subunit alpha-2	membrane traffic protein(PC00150)
				RAC3	Ras-related C3 botulinum toxin substrate 3	small GTPase(PC00208)
				TUBB2B	Tubulin beta-2B chain	tubulin(PC00228)
				ACTB	Actin, cytoplasmic 1	actin and actin related protein(PC00039)
				TUBB2A	Tubulin beta-2A chain	tubulin(PC00228)
				TP53I3	Quinone oxidoreductase PIG3	oxidoreductase(PC00176)
				TUBB4B	Tubulin beta-4B chain	tubulin(PC00228)
				ACTG2	Actin, gamma-enteric smooth muscle	actin and actin related protein(PC00039)
				ACTA1	Actin, alpha skeletal muscle	actin and actin related protein(PC00039)
				ARPC1B	Actin-related protein 2/3 complex subunit 1B	actin or actin-binding cytoskeletal protein(PC00041)
				ARPC1A	Actin-related protein 2/3 complex subunit 1A	actin or actin-binding cytoskeletal protein(PC00041)
				ACTG1	Actin, cytoplasmic 2	actin and actin related protein(PC00039)
				DYNC1LI1	Cytoplasmic dynein 1 light intermediate chain 1	microtubule or microtubule-binding cytoskeletal protein(PC00157)
				ACTC1	Actin, alpha cardiac muscle 1	actin and actin related protein(PC00039)
				DYNC1I2	Cytoplasmic dynein 1 intermediate chain 2	microtubule or microtubule-binding cytoskeletal protein(PC00157)
				ARF1	ADP-ribosylation factor 1	G-protein(PC00020)
				ARF3	ADP-ribosylation factor 3	G-protein(PC00020)
				RAC1	Ras-related C3 botulinum toxin substrate 1	small GTPase(PC00208)
				TUBB6	Tubulin beta-6 chain	tubulin(PC00228)
				CRYZ	Quinone oxidoreductase	oxidoreductase(PC00176)
				ARPC5L	Actin-related protein 2/3 complex subunit 5-like protein	actin or actin-binding cytoskeletal protein(PC00041)
				DCTN1	Dynactin subunit 1	chaperone(PC00072)
				TUBB3	Tubulin beta-3 chain	tubulin(PC00228)
				ACTA2	Actin, aortic smooth muscle	actin and actin related protein(PC00039)
FAS SIGNALING PATHWAY
Reference	scHSP	Expected	Fold enrichment	Mapped ID	Gene name/symbol	Protein class
34	7	1.76	3.98	LMNA	Prelamin-A/C
				LMNB2	Lamin-B2
				GSN	Gelsolin	non-motor actin binding protein(PC00165)
				FAF1	FAS-associated factor 1
				PARP1	Poly [ADP-ribose] polymerase 1	DNA metabolism protein(PC00009)
				LMNB1	Lamin-B1
				CAPG	Macrophage-capping protein	non-motor actin binding protein(PC00165)
INTEGRIN SIGNALLING PATHWAY
Reference	scHSP	Expected	Fold enrichment	Mapped ID	Gene name/symbol	Protein class
193	36	9.98	3.61	LAMA5	Laminin subunit alpha-5	extracellular matrix protein(PC00102)
				ARPC5	Actin-related protein 2/3 complex subunit 5	actin or actin-binding cytoskeletal protein(PC00041)
				COL1A1	Collagen alpha-1(I) chain	extracellular matrix structural protein(PC00103)
				VCL	Vinculin
				RAP1B	Ras-related protein Rap-1b	small GTPase(PC00208)
				COL1A2	Collagen alpha-2(I) chain	extracellular matrix structural protein(PC00103)
				ACTB	Actin, cytoplasmic 1	actin and actin related protein(PC00039)
				VASP	Vasodilator-stimulated phosphoprotein	scaffold/adaptor protein(PC00226)
				RHOC	Rho-related GTP-binding protein RhoC	small GTPase(PC00208)
				ACTN1	Alpha-actinin-1
				LAMA4	Laminin subunit alpha-4
				COL6A2	Collagen alpha-2(VI) chain	extracellular matrix structural protein(PC00103)
				CRK	Adapter molecule crk	scaffold/adaptor protein(PC00226)
				LAMB2,LAMC1	Laminin subunit gamma-1	extracellular matrix protein(PC00102)
				TLN1	Talin-1
				ACTG2	Actin, gamma-enteric smooth muscle	actin and actin related protein(PC00039)
				ACTA1	Actin, alpha skeletal muscle	actin and actin related protein(PC00039)
				ARPC1B	Actin-related protein 2/3 complex subunit 1B	actin or actin-binding cytoskeletal protein(PC00041)
				ARPC2	Actin-related protein 2/3 complex subunit 2
				COL3A1	Collagen alpha-1(III) chain	extracellular matrix structural protein(PC00103)
				ACTN4	Alpha-actinin-4
				ARPC1A	Actin-related protein 2/3 complex subunit 1A	actin or actin-binding cytoskeletal protein(PC00041)
				CRKL	Crk-like protein	scaffold/adaptor protein(PC00226)
				MAPK1	Mitogen-activated protein kinase 1	non-receptor serine/threonine protein kinase(PC00167)
				COL6A1	Collagen alpha-1(VI) chain	extracellular matrix structural protein(PC00103)
				ACTG1	Actin, cytoplasmic 2	actin and actin related protein(PC00039)
				FLNA	Filamin-A
				LAMB2	Laminin subunit beta-2	extracellular matrix protein(PC00102)
				ACTC1	Actin, alpha cardiac muscle 1	actin and actin related protein(PC00039)
				LIMS1	LIM and senescent cell antigen-like-containing domain protein 1	cell junction protein(PC00070)
				ARF1	ADP-ribosylation factor 1	G-protein(PC00020)
				RAC1	Ras-related C3 botulinum toxin substrate 1	small GTPase(PC00208)
				FN1	Fibronectin	intercellular signal molecule(PC00207)
				FLNB	Filamin-B
				ARPC5L	Actin-related protein 2/3 complex subunit 5-like protein	actin or actin-binding cytoskeletal protein(PC00041)
				ACTA2	Actin, aortic smooth muscle	actin and actin related protein(PC00039)
FGF SIGNALLING PATHWAY
Reference	scHSP	Expected	Fold enrichment	Mapped ID	Gene name/symbol	Protein class
123	15	6.36	2.36	PPP2R1A	Serine/threonine-protein phosphatase 2A 65 kDa regulatory subunit A alpha isoform	phosphatase modulator(PC00184)
				PTPN11	Tyrosine-protein phosphatase non-receptor type 11	protein phosphatase(PC00195)
				SFN	14-3-3 protein sigma	scaffold/adaptor protein(PC00226)
				RAC3	Ras-related C3 botulinum toxin substrate 3	small GTPase(PC00208)
				YWHAG	14-3-3 protein gamma	scaffold/adaptor protein(PC00226)
				YWHAE	14-3-3 protein epsilon	scaffold/adaptor protein(PC00226)
				PPP2CA	Serine/threonine-protein phosphatase 2A catalytic subunit alpha isoform	protein phosphatase(PC00195)
				YWHAB	14-3-3 protein beta/alpha	scaffold/adaptor protein(PC00226)
				MAPK1	Mitogen-activated protein kinase 1	non-receptor serine/threonine protein kinase(PC00167)
				PEBP1	Phosphatidylethanolamine-binding protein 1	protease inhibitor(PC00191)
				PPP2CB	Serine/threonine-protein phosphatase 2A catalytic subunit beta isoform	protein phosphatase(PC00195)
				RAC1	Ras-related C3 botulinum toxin substrate 1	small GTPase(PC00208)
				YWHAZ	14-3-3 protein zeta/delta	scaffold/adaptor protein(PC00226)
				YWHAH	14-3-3 protein eta	scaffold/adaptor protein(PC00226)
				YWHAQ	14-3-3 protein theta	scaffold/adaptor protein(PC00226)
